# Supplementary material for: Zircon U–Pb chronology on plutonic rocks from northeastern Cambodia
Source: Heliyon. 2021 Apr 15;7(4):e06752. doi: 10.1016/j.heliyon.2021.e06752 (PMC8079463; doi:10.1016/j.heliyon.2021.e06752)
Supplement: Appendix A. Supplementary material [file mmc1.xlsx]

## Sheet: Phnom Daek (CG202)
	Appendix A. Supplementary material: Results of U-Pb dating using LA-ICP-MS for zircon grains separated from plutonic rocks in northeastern Cambodia.
	Phnom Daek (CG202)
	type*	Sample	207Pb/235U	± 2σ	206Pb/238U	± 2σ	207Pb/235U age (Ma)	± 2σ	206Pb/238U age (Ma)	± 2σ	excluded	reason
	C	CG202[1]-1	0.236948	0.015764	0.0328564	0.00130316	215.918	12.9403	208.401	8.13347
	D	CG202[1]-2	0.262836	0.0153636	0.034784	0.00129331	236.95	12.3531	220.421	8.05697
	D	CG202[1]-3	0.409054	0.0241436	0.0402656	0.00155909	348.194	17.3982	254.479	9.6615
	C	CG202[1]-4	0.239082	0.0152398	0.0332909	0.00129221	217.669	12.4885	211.112	8.06172
	C	CG202[1]-5	0.234515	0.0150714	0.0332375	0.00129232	213.919	12.3962	210.779	8.06285
		CG202[1]-6	0.28006	0.0157944	0.0341725	0.00125014	250.705	12.5286	216.61	7.79263	〇	resin
		CG202[1]-7	0.260489	0.0171774	0.0327621	0.00130987	235.061	13.8372	207.812	8.17607	〇	inclusion
		CG202[1]-8	0.402675	0.0204891	0.0372622	0.00129448	343.587	14.8318	235.84	8.04499	〇	resin
		CG202[1]-9	0.47189	0.0270758	0.0440536	0.00168761	392.494	18.6783	277.911	10.42	〇	inclusion
		CG202[1]-10	0.811665	0.043588	0.0481176	0.00179896	603.388	24.4298	302.955	11.0645	〇	inclusion
		CG202[1]-11	0.215563	0.0126231	0.0218016	0.000806995	198.21	10.5443	139.032	5.09123	〇	resin
	D	CG202[2]-1	0.319923	0.0364754	0.0328235	0.00249357	281.843	28.0596	208.195	15.5637
	D	CG202[2]-2	0.302061	0.0162237	0.0359665	0.00130063	268.009	12.6517	227.783	8.09329
		CG202[2]-3	0.698849	0.0339204	0.0460433	0.00164324	538.103	20.2739	290.184	10.1268	〇	resin
	D	CG202[2]-4	0.248738	0.0272368	0.0306941	0.00226914	225.551	22.147	194.891	14.1922
	D	CG202[2]-5	0.261857	0.0148487	0.035211	0.00129491	236.162	11.9484	223.08	8.06362
	D	CG202[2]-6	0.269942	0.0303375	0.0321677	0.00241381	242.647	24.2564	204.101	15.0755
	D	CG202[2]-7	0.270947	0.0304597	0.0331029	0.00248474	243.451	24.3348	209.939	15.5044
		CG202[2]-8	0.0169899	0.000840304	0.00141826	4.66532e-05	17.1063	0.838976	9.13623	0.30032	〇	inclusion
	D	CG202[2]-9	0.262701	0.0300299	0.0327754	0.00247962	236.841	24.1481	207.895	15.4774
		CG202[2]-10	0.264782	0.0308427	0.0336606	0.00257077	238.513	24.7609	213.418	16.0326	〇	inclusion
	C	CG202[2]-11	0.245555	0.0280759	0.032159	0.00242844	222.959	22.8876	204.047	15.167
	C	CG202[2]-12	0.252808	0.028273	0.0338793	0.00253142	228.855	22.9149	214.782	15.7838
	C	CG202[2]-13	0.245792	0.0269905	0.0326981	0.00241999	223.152	21.9986	207.412	15.1063
	C	CG202[2]-14	0.246568	0.0280689	0.0325349	0.00245305	223.785	22.8633	206.394	15.3151
	D	CG202[2]-15	0.278939	0.0319108	0.0331527	0.00251289	249.815	25.3348	210.25	15.6793
		CG202[2]-16	0.0893423	0.00950885	0.0117837	0.000857196	86.8905	8.86326	75.5189	5.46149	〇	crack
	C	CG202[2]-17	0.263243	0.0295949	0.0345501	0.00259113	237.277	23.7881	218.963	16.1457
	C	CG202[2]-18	0.245362	0.0146515	0.0341395	0.00128458	222.801	11.9458	216.404	8.00754
		CG202[2]-19	0.649835	0.0312252	0.038367	0.00135444	508.377	19.2174	242.703	8.40867	〇	inclusion
		CG202[2]-20	0.519194	0.029134	0.042216	0.00164896	424.613	19.4723	266.554	10.1993	〇	resin
	D	CG202[2]-21	0.255354	0.0142376	0.0342616	0.00124781	230.916	11.516	217.165	7.77742
	D	CG202[2]-22	0.26216	0.0167056	0.0337606	0.00133142	236.406	13.4393	214.042	8.3026
		CG202[2]-23	0.318787	0.0174286	0.0334572	0.00123069	280.969	13.4189	212.15	7.67669	〇	inclusion
	*C : Concordant sample , D : Discordant sample

## Sheet: Phnom Koy Romeas (CG204)
	Appendix A. Supplementary material: Results of U-Pb dating using LA-ICP-MS for zircon grains separated from plutonic rocks in northeastern Cambodia.
	Phnom Koy Romeas (CG204)
	type*	Sample	207Pb/235U	± 2σ	206Pb/238U	± 2σ	207Pb/235U age (Ma)	± 2σ	206Pb/238U age (Ma)	± 2σ	excluded	reason
	C	CG204-1	0.334786	0.0135907	0.0451471	0.00116444	293.213	10.3386	284.658	7.18218
		CG204-2	0.233657	0.00899357	0.0111074	0.000373498	213.213	7.40232	71.2084	2.38127	〇	inherited core
	D	CG204-3-1	1.88281	0.0977358	0.059063	0.00268811	1075.05	34.4244	369.924	16.3623
	D	CG204-3-2	5.61726	0.300501	0.0824144	0.00402413	1918.75	46.1102	510.518	23.966
	C	CG204-4	0.308513	0.0141438	0.0428923	0.00158213	273.028	10.9754	270.736	9.77959
	C	CG204-5	0.316221	0.0193088	0.0442953	0.00192991	278.991	14.8955	279.402	11.9133
		CG204-6	0.639098	0.0441406	0.0488992	0.00257985	501.748	27.3441	307.76	15.8555	〇	resin
		CG204-7	0.178089	0.00668916	0.0211709	0.000701404	166.415	5.76532	135.052	4.4278	〇	resin
		CG204-8	0.495719	0.0254536	0.0435243	0.00178631	408.8	17.2794	274.641	11.035	〇	crack
	C	CG204-9	0.30946	0.0173094	0.042292	0.00174498	273.762	13.4221	267.024	10.7924
	D	CG204-10	0.289964	0.0192825	0.0434805	0.00196297	258.531	15.178	274.371	12.1268
		CG204-11	0.427756	0.0264622	0.0454915	0.00208227	361.582	18.8192	286.783	12.8391	〇	inclusion
		CG204-12	0.681253	0.0483373	0.0570256	0.00308708	527.531	29.193	357.511	18.827	〇	resin
		CG204-13	1.05551	0.0444027	0.0538138	0.00198411	731.609	21.9341	337.894	12.1372	〇	inclusion
		CG204-14	0.636209	0.034475	0.0479359	0.00209014	499.956	21.3942	301.837	12.8575	〇	inclusion
	D	CG204-15	0.573532	0.0426706	0.0475291	0.00273084	460.296	27.5349	299.334	16.8054
	D	CG204-16	0.455818	0.0298076	0.0480908	0.00247495	381.345	20.7898	302.789	15.2225
	C	CG204-17	0.309888	0.0193195	0.0431517	0.00210704	274.094	14.9759	272.339	13.021
	C	CG204-18	0.316816	0.0183413	0.0434722	0.00204138	279.451	14.1428	274.319	12.6113
	D	CG204-20	0.358392	0.0209813	0.0438232	0.00208003	311.014	15.6833	276.487	12.8458
	D	CG204-21	0.311318	0.0228703	0.0409086	0.00218967	275.202	17.709	258.462	13.5607
	D	CG204-22	0.349194	0.0190901	0.0446639	0.00203647	304.115	14.3669	281.678	12.5666
	D	CG204-23	0.373209	0.0251353	0.0455707	0.00235649	322.029	18.5856	287.27	14.5288
	C	CG204-24	0.335967	0.0200414	0.0451348	0.00215992	294.111	15.2322	284.582	13.3224
	D	CG204-25	0.305443	0.0249122	0.0456924	0.00257595	270.643	19.3769	288.021	15.88
	*C : Concordant sample , D : Discordant sample

## Sheet: Svay Chras (CG206)
	Appendix A. Supplementary material: Results of U-Pb dating using LA-ICP-MS for zircon grains separated from plutonic rocks in northeastern Cambodia.
	Svay Chras (CG206)
	type*	Sample	207Pb/235U	± 2σ	206Pb/238U	± 2σ	207Pb/235U age (Ma)	± 2σ	206Pb/238U age (Ma)	± 2σ	excluded	reason
	D	CG206-1	0.118757	0.0113274	0.0157	0.000918645	110	10.2807	100.422	5.83043
		CG206-2	0.18436	0.0174199	0.0162208	0.000991869	170	20	103.727	6.29194	〇	resin
	D	CG206-4	0.110292	0.00993605	0.014681	0.0008459	110	10	93.9516	5.37412
	D	CG206-5	0.116582	0.00752299	0.0152542	0.000817149	111.968	6.84116	97.5926	5.18853
	D	CG206-6	0.113284	0.00922161	0.0151791	0.000853969	110	10	97.1153	5.42273
	D	CG206-7	0.540976	0.0442289	0.0193384	0.00123989	439.068	29.1434	123.473	7.84122
	D	CG206-9	0.125283	0.0111897	0.0149973	0.000871451	120	10.0969	95.9608	5.53473
		CG206-10	0.326299	0.0208786	0.0170408	0.000943318	286.736	15.9842	108.927	5.97913	〇	resin
		CG206-11	0.757061	0.0804073	0.0238944	0.00186331	570	50	152.222	11.7314	〇	resin
	D	CG206-12	0.116928	0.0130178	0.0159049	0.000970951	110	10	101.723	6.16116
	D	CG206-13	0.105896	0.0114252	0.0147063	0.000885472	100	10.4901	94.1124	5.62539
	C	CG206-14	0.105984	0.00895531	0.0154961	0.000873703	100	10	99.1281	5.5463
	D	CG206-16	0.128498	0.0128827	0.0148646	0.000895971	120	10	95.1179	5.6912
	D	CG206-17	0.118171	0.0118234	0.0154062	0.00123957	110	10	98.5578	7.86955
	C	CG206-18	0.10167	0.0125	0.0142136	0.00118168	98.3165	11.5209	90.9818	7.51083
	C	CG206-19	0.105995	0.00964838	0.0154169	0.00121593	102.295	8.85791	98.6255	7.7194
		CG206-20	0.123542	0.0132867	0.0146404	0.001197	120	10	93.6941	7.60503	〇	inclusion
	D	CG206-21	0.120774	0.0174043	0.0150174	0.00129825	120	20	96.0886	8.24524
	C	CG206-23	0.107074	0.00943788	0.0151753	0.00119159	103.286	8.65621	97.0912	7.56669
	D	CG206-24	0.130689	0.0224633	0.0153741	0.00140935	130	20.1725	98.354	8.9477
	C	CG206-25	0.103859	0.0117788	0.0156207	0.00127406	100.332	10	99.9194	8.0868
	D	CG206-26	0.132327	0.0145746	0.0151514	0.00124697	130	10	96.9399	7.91851
		CG206-27	0.152125	0.0222571	0.0154946	0.00138395	140	19.6155	99.1188	8.78536	〇	resin
	C	CG206-28	0.112467	0.0139905	0.0154611	0.00129145	110	10	98.9063	8.19846
		CG206-29	0.129744	0.0158091	0.0152186	0.0012764	120	10	97.3665	8.10487	〇	resin
	D	CG206-30	0.135167	0.0193001	0.0149419	0.00131118	130	20	95.6091	8.32798
	*C : Concordant sample , D : Discordant sample

## Sheet: Svay Chras (CG208)
	Appendix A. Supplementary material: Results of U-Pb dating using LA-ICP-MS for zircon grains separated from plutonic rocks in northeastern Cambodia.
	Svay Chras (CG208)
	type*	Sample	207Pb/235U	± 2σ	206Pb/238U	± 2σ	207Pb/235U age (Ma)	± 2σ	206Pb/238U age (Ma)	± 2σ	excluded	reason
	D	CG208-1	0.117158	0.00569786	0.0153923	0.000245814	112.492	5.17878	98.4694	1.5606
	C	CG208-2	0.101709	0.00447881	0.0151782	0.00022803	98.3529	4.12787	97.1097	1.448
	C	CG208-3	0.103545	0.00468992	0.015381	0.00023328	100.044	4.31524	98.3975	1.48104
	D	CG208-4	0.18695	0.00831371	0.0174916	0.000286387	174.023	7.11201	111.783	1.81443
	D	CG208-5	0.120653	0.00738178	0.0153832	0.000274233	115.664	6.68836	98.4113	1.74104
	D	CG208-6	0.12256	0.00648509	0.0156689	0.000260906	117.39	5.86593	100.225	1.65596
	C	CG208-7	0.105657	0.00604181	0.0151906	0.000255345	101.985	5.54851	97.1883	1.62143
		CG208-8	0.154108	0.00626658	0.0158697	0.000245315	145.532	5.51333	101.499	1.5567	〇	resin
	D	CG208-9	0.121186	0.0066701	0.0155375	0.000263185	116.147	6.04066	99.3912	1.67064
	D	CG208-10	0.11414	0.00671259	0.0155767	0.000268602	109.745	6.11759	99.64	1.70496
	D	CG208-11	0.117489	0.00562503	0.0151736	0.000240992	112.793	5.11107	97.0807	1.53031
	C	CG208-12	0.104729	0.00663738	0.0150659	0.00026524	101.132	6.10057	96.3969	1.68447
	C	CG208-13	0.106592	0.00453613	0.0156709	0.000233135	102.843	4.16225	100.238	1.4797
	D	CG208-14	0.11105	0.00471859	0.0155318	0.000232705	106.926	4.3123	99.3548	1.47717
	D	CG208-15	0.242698	0.0106526	0.0169691	0.000352397	220.627	8.70398	108.472	2.23379
	D	CG208-16	0.147022	0.00968637	0.0162467	0.000364231	139.279	8.5747	103.891	2.31044
	C	CG208-17	0.109704	0.0101035	0.0152301	0.000370841	110	10	97.4396	2.35473
	D	CG208-18	0.109787	0.00432453	0.0155177	0.000288895	105.77	3.95667	99.2654	1.83388
	D	CG208-19	0.109758	0.00594494	0.0152475	0.000308018	105.744	5.43938	97.5501	1.95579
	*C : Concordant sample , D : Discordant sample

## Sheet: Kon Mom (CG209B)
	Appendix A. Supplementary material: Results of U-Pb dating using LA-ICP-MS for zircon grains separated from plutonic rocks in northeastern Cambodia.
	Kon Mom (CG209B)
	type*	Sample	207Pb/235U	± 2σ	206Pb/238U	± 2σ	207Pb/235U age (Ma)	± 2σ	206Pb/238U age (Ma)	± 2σ	excluded	reason
	D	CG209B-1	0.130555	0.00398664	0.0181495	0.000509852	124.596	3.58051	115.95	3.22813
	C	CG209B-3	0.119041	0.00369438	0.0178908	0.000503903	114.202	3.35217	114.312	3.19127
		CG209B-4	0.297566	0.00926555	0.0192792	0.000548156	264.498	7.25056	123.099	3.4668	〇	crack
	C	CG209B-6	0.119388	0.00388583	0.0181182	0.000515111	114.517	3.52479	115.752	3.26153
		CG209B-7	0.14263	0.00458512	0.0184454	0.00052432	135.384	4.07451	117.823	3.31877	〇	crack
	C	CG209B-8	0.123356	0.00379149	0.0182281	0.000512545	118.11	3.42706	116.448	3.24493
	C	CG209B-9	0.120647	0.00369381	0.0180436	0.000506921	115.659	3.34684	115.28	3.20991
		CG209B-10	0.138551	0.00421687	0.0181581	0.000509913	131.753	3.76069	116.005	3.22849	〇	crack
	C	CG209B-11	0.11973	0.00417891	0.0180503	0.00052083	114.828	3.78948	115.322	3.29796
	D	CG209B-12	0.128001	0.0048354	0.0181871	0.000535779	122.3	4.35264	116.188	3.39216
	C	CG209B-13	0.118503	0.00385499	0.0178823	0.000508341	113.714	3.49958	114.258	3.21941
	C	CG209B-14	0.120499	0.00416769	0.0182886	0.000526686	115.524	3.77672	116.831	3.33426
	C	CG209B-15	0.11933	0.00391952	0.0179646	0.000511743	114.465	3.55553	114.779	3.24069
	C	CG209B-16	0.120068	0.00485106	0.0181748	0.000518161	115.134	4.39767	116.111	3.28066
	C	CG209B-17	0.123677	0.004081	0.0181724	0.000491522	118.4	3.68769	116.095	3.112
	C	CG209B-18	0.124744	0.00461121	0.0185452	0.000516432	119.364	4.16285	118.455	3.26852
	C	CG209B-19	0.121188	0.00480879	0.017899	0.000508162	116.149	4.35499	114.364	3.21822
	C	CG209B-20	0.120221	0.00394241	0.0179482	0.000484512	115.273	3.57345	114.676	3.06829
	C	CG209B-21	0.121157	0.00469914	0.0179787	0.000507083	116.121	4.2558	114.868	3.21114
	C	CG209B-22	0.118618	0.00409207	0.0178423	0.000487368	113.818	3.71442	114.005	3.0867
	*C : Concordant sample , D : Discordant sample

## Sheet: Kon Mom (CG211)
	Appendix A. Supplementary material: Results of U-Pb dating using LA-ICP-MS for zircon grains separated from plutonic rocks in northeastern Cambodia.
	Kon Mom (CG211)
	type*	Sample	207Pb/235U	± 2σ	206Pb/238U	± 2σ	207Pb/235U age (Ma)	± 2σ	206Pb/238U age (Ma)	± 2σ	excluded	reason
	D	CG211[1]-1	0.156304	0.0052908	0.0195765	0.000604965	147.462	4.646	124.979	3.82498
	D	CG211[1]-2	0.122561	0.00466947	0.0178191	0.000562776	117.391	4.22365	113.858	3.56437
		CG211[1]-3	0.162316	0.00533937	0.0180508	0.000554671	152.728	4.6644	115.325	3.51224	〇	crack and inclusion
		CG211[1]-4	0.137697	0.00464193	0.0179949	0.000554811	130.991	4.14288	114.971	3.51332	〇	inclusion
	C	CG211[1]-5	0.121358	0.00445669	0.0183226	0.000573678	116.303	4.0355	117.046	3.63163
	C	CG211[1]-6	0.123102	0.00493052	0.0182235	0.000581867	117.88	4.45762	116.419	3.68383
	C	CG211[1]-7	0.123629	0.00470163	0.0182484	0.000576107	118.357	4.24869	116.577	3.64727
		CG211[1]-8	3.63194	0.116978	0.0935224	0.00294186	1556.56	25.6431	576.335	17.3425	〇	inclusion
		CG211[1]-9	0.124599	0.00410045	0.0182223	0.000558399	119.233	3.70224	116.411	3.53525	〇	crack
		CG211[2]-1	0.240036	0.00446802	0.0214792	0.000304909	218.45	3.65856	136.998	1.92424	〇	resin
		CG211[2]-2	0.132802	0.00376166	0.0186495	0.000276051	126.612	3.37175	119.115	1.74696	〇	crack
		CG211[2]-3	0.14816	0.0028894	0.0196783	0.000278596	140.286	2.55526	125.622	1.76129	〇	crack
	C	CG211[2]-4	0.129585	0.00265313	0.0192264	0.000272845	123.725	2.38489	122.765	1.72569
		CG211[2]-5	0.137972	0.00265292	0.020214	0.000285324	131.236	2.36713	129.008	1.80287	〇	inclusion
	C	CG211[2]-6	0.128689	0.00273536	0.0189439	0.000269856	122.919	2.46076	120.978	1.70726
		CG211[2]-7	0.150248	0.00317308	0.0193812	0.000276824	142.131	2.80104	123.744	1.75059	〇	inclusion
		CG211[2]-8	0.165559	0.00330989	0.0200628	0.000285284	155.558	2.88342	128.053	1.80289	〇	crack
		CG211[2]-9	0.142023	0.00257533	0.0201236	0.000282826	134.844	2.28975	128.437	1.78724	〇	crack
	C	CG211[2]-10	0.123467	0.00343538	0.0180768	0.000266192	118.21	3.10488	115.49	1.68551
	C	CG211[2]-11	0.123101	0.00312093	0.0184406	0.000267805	117.88	2.82159	117.793	1.69512
	C	CG211[2]-12	0.125876	0.00462146	0.0183216	0.000283757	120.386	4.16791	117.04	1.7963
		CG211[2]-13	0.248802	0.00456326	0.0198443	0.000281817	225.603	3.71032	126.672	1.78136	〇	crack
	*C : Concordant sample , D : Discordant sample

## Sheet: Koh Nheak (CG216)
	Appendix A. Supplementary material: Results of U-Pb dating using LA-ICP-MS for zircon grains separated from plutonic rocks in northeastern Cambodia.
	Koh Nheak (CG216)
	type*	Sample	207Pb/235U	± 2σ	206Pb/238U	± 2σ	207Pb/235U age (Ma)	± 2σ	206Pb/238U age (Ma)	± 2σ	excluded	reason
		CG216-1	0.221131	0.00895871	0.0194417	0.000640942	202.851	7.44926	124.126	4.05298	〇	crack
	C	CG216-2	0.121141	0.00649393	0.0189204	0.000635191	116.106	5.88135	120.829	4.01867
	C	CG216-3	0.124791	0.00681994	0.0181631	0.000611987	119.406	6.15657	116.036	3.87474
		CG216-4	0.153918	0.00842958	0.0188875	0.00064148	145.365	7.41756	120.621	4.05859	〇	resin
	C	CG216-5	0.128756	0.00780196	0.0183404	0.000627588	122.979	7.01833	117.159	3.97283
	C	CG216-6	0.133332	0.00725316	0.0189229	0.000638375	127.087	6.4983	120.845	4.0388
		CG216-7	0.134662	0.00733876	0.0186435	0.00062964	128.279	6.56729	119.077	3.98464	〇	crack
	C	CG216-8	0.12376	0.00558944	0.018438	0.000609502	118.475	5.05039	117.777	3.85797
		CG216-9	0.293164	0.0139408	0.0200156	0.00068006	261.046	10.9462	127.755	4.29793	〇	crack
	C	CG216-10	0.127493	0.00587116	0.0185771	0.000615352	121.842	5.28738	118.657	3.89447
	D	CG216-11	0.13269	0.00780547	0.0183238	0.000625025	126.512	6.9971	117.053	3.95667
	D	CG216-12	0.132569	0.00563557	0.0185613	0.000610924	126.404	5.05246	118.557	3.8665
		CG216-13	0.176852	0.00748481	0.0231555	0.000762544	165.348	6.45786	147.568	4.80442	〇	resin
	C	CG216-14	0.12371	0.00427259	0.0186594	0.000417806	118.43	3.8607	119.178	2.64402
	D	CG216-15	0.129602	0.0050986	0.0183435	0.000418764	123.74	4.58306	117.179	2.6509
	C	CG216-16	0.122304	0.00571653	0.0182359	0.000426715	117.159	5.17193	116.497	2.70152
		CG216-17	0.129668	0.00413167	0.0189137	0.000420082	123.799	3.71369	120.787	2.65775	〇	inclusion
	C	CG216-18	0.120468	0.00466988	0.0182085	0.000413607	115.496	4.23191	116.324	2.6186
	C	CG216-19	0.126272	0.0105437	0.0182946	0.000494985	120	9.50559	116.869	3.13355
	C	CG216-20	0.125449	0.00665836	0.0186418	0.000446929	120	6.00719	119.067	2.82836
	*C : Concordant sample , D : Discordant sample

## Sheet: Andong Meas (CG218)
	Appendix A. Supplementary material: Results of U-Pb dating using LA-ICP-MS for zircon grains separated from plutonic rocks in northeastern Cambodia.
	Andong Meas (CG218)
	type*	Sample	207Pb/235U	± 2σ	206Pb/238U	± 2σ	207Pb/235U age (Ma)	± 2σ	206Pb/238U age (Ma)	± 2σ	excluded	reason
	C	CG218[1]-1	0.120841	0.00335616	0.0182367	0.000352318	115.834	3.04039	116.502	2.23051
	C	CG218[1]-2	0.120319	0.00332269	0.0179175	0.000345651	115.361	3.01147	114.481	2.18899
	C	CG218[1]-3	0.123416	0.00470336	0.0181985	0.000396368	118.165	4.25106	116.26	2.50948
	C	CG218[1]-4	0.119298	0.0036897	0.018163	0.000363255	114.435	3.34716	116.035	2.29992
	C	CG218[1]-5	0.122643	0.00501014	0.0177354	0.000398812	117.465	4.53146	113.328	2.5261
	C	CG218[1]-6	0.122169	0.00367803	0.0179688	0.000356933	117.037	3.32803	114.806	2.26032
	C	CG218[2]-1	0.121224	0.00635342	0.0178119	0.000679409	116.181	5.75367	113.812	4.30311
	C	CG218[2]-2	0.125051	0.00670933	0.0180743	0.000694369	119.641	6.05532	115.474	4.39672
	C	CG218[2]-3	0.120469	0.00551725	0.0179653	0.000663039	115.497	4.9998	114.784	4.19879
	C	CG218[2]-4	0.120942	0.00578296	0.0176954	0.000659691	115.925	5.23838	113.074	4.1787
	C	CG218[2]-5	0.122455	0.00503742	0.0179089	0.000646396	117.296	4.55689	114.427	4.09362
	C	CG218[2]-6	0.116637	0.00529843	0.0175695	0.000646645	112.018	4.81798	112.277	4.09657
	C	CG218[2]-7	0.117634	0.00497245	0.0177151	0.000642499	112.924	4.51753	113.199	4.06972
	D	CG218[2]-8	0.127814	0.00597748	0.0176107	0.00065462	122.131	5.38159	112.538	4.14692
	D	CG218[2]-9	0.24874	0.0113239	0.0197256	0.00074796	225.553	9.20775	125.921	4.72839
	C	CG218[2]-10	0.119282	0.00572291	0.0172618	0.000644306	114.421	5.19168	110.327	4.08299
	D	CG218[2]-11	0.12959	0.00561005	0.0188395	0.000687795	123.729	5.04285	120.317	4.35183
	D	CG218[2]-12	0.126502	0.00524157	0.0182663	0.000660625	120.95	4.72454	116.69	4.18227
	C	CG218[2]-13	0.119993	0.00524326	0.0178864	0.000653381	115.066	4.75353	114.284	4.13795
	C	CG218[2]-14	0.120635	0.00910158	0.0181834	0.00132286	115.648	8.24674	116.164	8.37541
	C	CG218[2]-15	0.122808	0.00928339	0.0182781	0.00133028	117.615	8.3952	116.764	8.42159
	C	CG218[2]-16	0.291666	0.021443	0.0406262	0.0029465	259.87	16.8564	256.713	18.2528
	*C : Concordant sample , D : Discordant sample

## Sheet: Oyadav South (CG222)
	Appendix A. Supplementary material: Results of U-Pb dating using LA-ICP-MS for zircon grains separated from plutonic rocks in northeastern Cambodia.
	Oyadav South (CG222)
	type*	Sample	207Pb/235U	± 2σ	206Pb/238U	± 2σ	207Pb/235U age (Ma)	± 2σ	206Pb/238U age (Ma)	± 2σ	excluded	reason
	C	CG222-1	0.25563	0.00976692	0.0378772	0.000379716	231.139	7.89816	239.662	2.35848
	C	CG222-2	0.260701	0.00982566	0.0365677	0.000370216	235.232	7.9137	231.523	2.30237
	C	CG222-3	0.266903	0.0110817	0.0382444	0.000407839	240.214	8.88168	241.942	2.53226
	C	CG222-4	0.264951	0.0125009	0.0384526	0.000449171	238.649	10.0345	243.235	2.78832
	C	CG222-5	0.264314	0.00587162	0.0375242	0.000279164	238.138	4.71556	237.468	1.73452
	C	CG222-6	0.259732	0.00772787	0.036808	0.000320476	234.451	6.2289	233.017	1.99258
	C	CG222-7	0.277639	0.0115467	0.0387585	0.000420294	248.783	9.17659	245.133	2.6083
	C	CG222-8	0.272685	0.0105422	0.0383794	0.000394891	244.838	8.41082	242.78	2.45154
	C	CG222-9	0.264298	0.00924016	0.0383336	0.000366688	238.125	7.42096	242.496	2.27655
	C	CG222-10	0.265102	0.00697584	0.0373936	0.000303616	238.77	5.59888	236.657	1.88668
	C	CG222-11	0.257886	0.00958143	0.0366315	0.000365383	232.962	7.73426	231.92	2.27218
	C	CG222-12	0.261696	0.0148525	0.0364222	0.00049342	240	10	230.618	3.06901
	C	CG222-13	0.274978	0.00883228	0.0388933	0.000354585	246.666	7.03397	245.969	2.20022
	C	CG222-14	0.259952	0.0189349	0.036797	0.001911	240	20	232.949	11.8818
	C	CG222-15	0.248079	0.0185806	0.0371705	0.00193246	230	20	235.271	12.011
	C	CG222-16	0.256892	0.0157474	0.0366138	0.00187528	232.159	12.7216	231.809	11.6618
	C	CG222-17	0.262505	0.0167407	0.0368385	0.00189261	236.684	13.4639	233.207	11.767
	C	CG222-18	0.254426	0.0150135	0.0360411	0.0018411	230.165	12.1525	228.247	11.4556
	C	CG222-19	0.258652	0.0177238	0.0369685	0.00191	233.58	14.2982	234.015	11.8737
	C	CG222-20	0.255626	0.0168612	0.0362564	0.00186737	231.136	13.6351	229.586	11.6167
	C	CG222-21	0.267827	0.0173396	0.0364064	0.00187341	240.955	13.8871	230.519	11.6526
	C	CG222-22	0.257313	0.014909	0.0364708	0.00186069	232.5	12.0403	230.92	11.5727
	*C : Concordant sample , D : Discordant sample

## Sheet: Svay Leu (CG413)
	Appendix A. Supplementary material: Results of U-Pb dating using LA-ICP-MS for zircon grains separated from plutonic rocks in northeastern Cambodia.
	Svay Leu (CG413)
	type*	Sample	207Pb/235U	± 2σ	206Pb/238U	± 2σ	207Pb/235U age (Ma)	± 2σ	206Pb/238U age (Ma)	± 2σ	excluded	reason
	C	CG413[1]-1	0.195933	0.0353348	0.0348904	0.000951171	180	30.0003	221.083	5.92492
	C	CG413[1]-2	0.270391	0.0339182	0.0343895	0.000909975	240	30	217.962	5.67105
	C	CG413[1]-3	0.242322	0.0250466	0.0348252	0.000828524	220.32	20.4713	220.677	5.16127
	D	CG413[1]-4	0.570933	0.0152289	0.028062	0.000523812	458.618	9.84332	178.407	3.28454
	C	CG413[1]-5	0.230055	0.0112979	0.0341848	0.000669877	210.244	9.32619	216.686	4.17556
	C	CG413[1]-6	0.215888	0.0824978	0.0350995	0.00145768	200	100	222.385	9.07816
	C	CG413[1]-7	0.223297	0.0536745	0.0345462	0.00114287	200	50	218.939	7.12141
	C	CG413[2]-1	0.226681	0.0441255	0.0330499	0.00104936	210	40	209.609	6.5482
	C	CG413[2]-2	0.239997	0.0553692	0.0352323	0.00122145	220	50	223.213	7.60599
	D	CG413[2]-3	0.214022	0.0155779	0.0342399	0.000707861	200	10	217.03	4.4121
	C	CG413[2]-4	0.263709	0.0329797	0.03346	0.000902985	240	30	212.167	5.63255
	C	CG413[2]-5	0.238904	0.0557444	0.0333365	0.00120174	220	50	211.396	7.497
	C	CG413[2]-6	0.228411	0.0258514	0.0343937	0.000836603	210	20	217.989	5.21377
		CG413[2]-7	0.309469	0.0161404	0.0375926	0.000739705	273.769	10	237.893	4.59568	〇	crack
	C	CG413[2]-8	0.233329	0.0246953	0.0325723	0.000789884	210	20.3313	206.627	4.93129
	C	CG413[2]-9	0.243748	0.0282765	0.0335515	0.000852148	220	20	212.738	5.31497
	C	CG413[2]-10	0.227739	0.018623	0.0340826	0.000740685	210	20	216.049	4.61739
	C	CG413[2]-11	0.221543	0.0372869	0.0345886	0.000987264	200	30	219.203	6.15154
		CG413[2]-12	0.524256	0.038381	0.0324561	0.000835058	430	30	205.902	5.21391	〇	crack
		CG413[2]-13	0.46153	0.0366496	0.0370734	0.00093029	390	30	234.667	5.78265	〇	crack
	*C : Concordant sample , D : Discordant sample

[truncated: 1 more sheets: Phnom Soporkaley (CG415)]
